# Supplementary material for: Metagenomic Insights into Effects of Thiamine Supplementation on Carbohydrate-Active Enzymes’ Profile in Dairy Cows Fed High-Concentrate Diets
Source: Animals (Basel). 2020 Feb 14;10(2):304. doi: 10.3390/ani10020304 (PMC7070242; doi:10.3390/ani10020304)
Supplement: Supplementary file 1 [file animals-10-00304-s001.zip]

Archive with 4 entries (4 files):
- Supplementary Excel S1 CAZymes identified in individual dairy cows.xlsx
- Supplementary Table S1.docx
- Supplementary Table S2.docx
- Supplementary Table S3.docx
