# Supplementary material for: Metagenomic Insights into Effects of Thiamine Supplementation on Carbohydrate-Active Enzymes’ Profile in Dairy Cows Fed High-Concentrate Diets
Source: Animals (Basel). 2020 Feb 14;10(2):304. doi: 10.3390/ani10020304 (PMC7070242; doi:10.3390/ani10020304)
Supplement: Supplementary file 1 [file animals-10-00304-s001.zip › Supplementary Excel S1 CAZymes identified in individual dairy cows.xlsx]

## Sheet: Sheet1
ID	CON1	CON2	CON3	CON4	HC1	HC2	HC3	HC4	HCT1	HCT2	HCT3	HCT4
AA1	0.0048108	0.00361872	0.00433857	0.00436492	0.00407874	0.00206735	0.00269133	0.00202451	0.00497393	0.0050646	0.00528821	0.00336623
AA10	0.0147469	0.0113099	0.0107317	0.00836927	0.0159694	0.012746	0.00883439	0.00987655	0.0315335	0.0220734	0.0304494	0.0302987
AA11	0.0011255	0.00194133	0.00180825	0.00201659	0.00468123	0.00410511	0.00225036	0.00255357	0.00373768	0.00580543	0.00832432	0.00574116
AA2	8.04782e-06	0	8.17921e-05	0	0.000192978	3.14932e-05	3.4617e-05	7.57976e-05	2.02778e-05	6.85339e-06	0.000139095	9.46941e-06
AA3	0.000676898	0.00069705	0.00133536	0.000395169	0.000981197	0.000763772	0.000490988	0.000265677	0.00441638	0.0041578	0.00512688	0.00608692
AA4	0.00452769	0.00356068	0.00387609	0.00430863	0.00163883	0.00179329	0.00251445	0.00151632	0.00486388	0.00547462	0.0062708	0.00366075
AA5	0.00988797	0.0168483	0.0143838	0.0147285	0.0241528	0.0187909	0.0158908	0.0285104	0.0459548	0.0609442	0.0402333	0.0404088
AA6	0.000165139	0.000253839	3.74739e-05	4.88867e-05	0.000924531	0.000305964	0.00031744	0.00015351	0.000233983	0.000266688	0.000362767	0.000260802
AA7	0.000251288	0.000359793	0.000157877	0.000249609	0.000490778	0.000400979	8.61196e-05	0.00019926	0.000214332	0.000700014	0.000676145	0.000216151
AA9	8.07594e-06	0.00014042	0.000243945	0.000210653	0.000620098	0.00312622	0.00101702	0.000778042	0.000107002	0.000201604	0.0003126	0.0001792
CBM11	0.00145713	0.00158178	0.00159158	0.0023845	0.00160434	0.00117928	0.00185225	0.00195152	0.00157925	0.00136186	0.00218991	0.00124075
CBM12	0.000234771	0.000166071	0.000523965	0.000476985	0.000697447	0.00208155	0.000815862	0.00131172	0.000177513	0.000442553	0.0024281	0.000722171
CBM13	0.0072239	0.00934679	0.00872505	0.00978077	0.0155491	0.00491415	0.00691473	0.00808936	0.00932402	0.0135128	0.00987074	0.00954347
CBM16	0.0055396	0.00761177	0.00679518	0.00615448	0.00467434	0.00646616	0.0043701	0.00375361	0.0042142	0.00909084	0.00561635	0.00511474
CBM2	0.00021207	4.61025e-05	6.31167e-05	5.0109e-05	8.30204e-05	6.2077e-05	0.000124609	6.37093e-05	0.000142221	6.38634e-05	0.000115489	2.41959e-05
CBM20	0.00790931	0.0120951	0.0104708	0.0101134	0.00447872	0.00486162	0.00802792	0.00529609	0.0147812	0.014882	0.0153916	0.0153428
CBM22	0.000290451	0.000606769	0.000354338	0.000579019	0.00065071	5.87266e-05	0.000195107	0.000262851	0.000376653	0.000710569	0.00112492	0.000203575
CBM23	0.000241233	0.000232504	0.000441355	0.000278123	0.000105276	0.000192462	0.000233069	8.29748e-05	0.000154898	0.000422914	0.000598972	0.00018292
CBM25	0	9.16097e-06	8.66191e-05	2.85886e-05	0	0.000171049	4.68022e-05	7.31106e-05	0.00425915	0.000187308	3.29384e-05	0.000171011
CBM26	0.0197731	0.0205709	0.0217984	0.024326	0.00935203	0.014302	0.0197243	0.0125733	0.0181856	0.0215671	0.0187977	0.0126946
CBM3	2.89022e-05	1.80413e-05	4.23932e-05	2.2184e-05	0.000221312	3.19155e-05	0.000111555	5.90135e-05	2.69787e-05	2.82152e-05	2.6362e-05	0
CBM30	0.00155404	0.00324561	0.00231576	0.00274611	0.000763584	0.00120348	0.00187553	0.000988144	0.00206812	0.00348538	0.0029306	0.00212234
CBM32	0.0352559	0.0434064	0.0421867	0.0470762	0.0223757	0.0229992	0.0325294	0.029415	0.0414884	0.0491259	0.0390585	0.0304647
CBM34	0.00134077	0.00124808	0.00197495	0.000973344	0.000439409	0.000453475	0.000880275	0.000979968	0.00129863	0.000923647	0.000820252	0.00085821
CBM35	0.0115703	0.0156063	0.0132483	0.0158802	0.010277	0.00997693	0.0114084	0.0104857	0.0103298	0.0155103	0.0126061	0.010701
CBM36	8.02547e-05	0.000190672	9.76987e-05	6.04513e-05	0.000108249	0.000128234	6.5049e-05	8.39856e-05	8.8046e-05	3.95104e-05	2.04516e-05	0
CBM37	0.000682554	0.000786604	0.00152585	0.000955619	0.000676211	0.000456792	0.00148137	0.000575112	0.000576538	0.000550183	0.000718921	0.00101272
CBM38	9.30489e-06	4.75e-05	6.49002e-05	1.55752e-05	0	4.20143e-05	1.20072e-05	2.92124e-05	3.51677e-05	8.32009e-05	0.000111051	1.64228e-05
CBM4	0.0155807	0.0149938	0.0182056	0.019169	0.0159113	0.0176006	0.0176496	0.0135027	0.0142167	0.0174537	0.0138066	0.0108393
CBM40	0.0010897	0.00300985	0.00226896	0.00182833	0.000990712	0.000941115	0.00170028	0.00151509	0.00196681	0.00337498	0.00217023	0.00122005
CBM41	0.000797282	0.000393735	0.000466361	0.000388752	0.000495972	8.21492e-05	0.000320387	0.000413779	0.0003748	0.000641353	0.000114149	0.000358562
CBM44	0.00541817	0.0108906	0.00945766	0.00835086	0.00326394	0.00171319	0.00439849	0.00470617	0.0081949	0.0126097	0.00629632	0.00714979
CBM47	2.50145e-05	2.55389e-05	1.93858e-05	5.19511e-05	2.24933e-05	1.50597e-05	3.22792e-05	0	0.000204257	0.000183433	0.00024602	2.94331e-05
CBM48	0.0145618	0.0186288	0.0211746	0.0208317	0.008042	0.0113361	0.0163688	0.0121972	0.0163037	0.02061	0.018783	0.0157296
CBM50	0.056273	0.0563061	0.0562801	0.0632715	0.0462029	0.0393878	0.0561823	0.0481684	0.0759894	0.0745174	0.0672115	0.0640128
CBM51	0.00241848	0.00412998	0.0027732	0.00406019	0.00309364	0.00321737	0.00466951	0.00332529	0.0052038	0.00599959	0.005736	0.00423985
CBM54	0.000119317	0	0.000119564	0.000185455	4.59818e-05	0	0	0.000120052	0.00010737	6.53195e-05	5.08576e-05	0.000120337
CBM56	0.044725	0.0859699	0.0589597	0.0739958	0.0368287	0.0722623	0.0594483	0.0518256	0.0488554	0.0929394	0.0606825	0.0524194
CBM57	0.002733	0.00361737	0.00331296	0.00380882	0.00151046	0.00589588	0.00314903	0.00228755	0.0023764	0.00477097	0.00338509	0.002641
CBM6	0.0233682	0.0236794	0.0248111	0.0300497	0.023055	0.01818	0.0269585	0.0217944	0.021117	0.0237539	0.0238727	0.0169833
CBM61	0.00959104	0.0127888	0.011738	0.011536	0.00658997	0.00837961	0.00886367	0.00735933	0.0108517	0.0142326	0.00838062	0.00842504
CBM62	0.00830247	0.00782592	0.00709893	0.00850614	0.00471662	0.00709128	0.00680309	0.004947	0.00717944	0.0108143	0.00916847	0.00630224
CBM9	0.00548584	0.00765406	0.00848209	0.00872591	0.00320928	0.00279998	0.00413208	0.0027905	0.0103971	0.0113166	0.00967366	0.00770258
CE1	0.341582	0.349958	0.360809	0.387961	0.24792	0.223224	0.279799	0.229153	0.365687	0.435202	0.351481	0.324097
CE10	0.307968	0.345653	0.333377	0.362955	0.198826	0.233064	0.272129	0.215506	0.339787	0.422451	0.34579	0.312121
CE11	0.0356989	0.0317207	0.0334487	0.039041	0.0248274	0.0202598	0.0283881	0.0236458	0.0287241	0.0345402	0.0274109	0.022286
CE12	0.0595139	0.0609368	0.0599767	0.0707216	0.0401769	0.0645477	0.064522	0.0479525	0.0548323	0.0702238	0.0594321	0.0421358
CE13	0.000632186	0.000768006	0.000728325	0.000880368	0.000482908	3.74984e-05	0.000320512	0.000371228	0.000138286	0.000426477	0.000285418	0.000142362
CE14	0.0208265	0.0198841	0.0228112	0.0263108	0.0122641	0.0127812	0.0143909	0.0132684	0.0220386	0.0234005	0.020617	0.0157546
CE15	0.0406453	0.040999	0.0421539	0.0528025	0.0247609	0.0371644	0.0395196	0.0325468	0.0400217	0.0473879	0.0424314	0.0292972
CE16	0	0	0	0	0.000209473	2.05238e-05	2.19956e-05	2.97294e-05	0	3.62886e-05	0.000110192	4.01123e-05
CE2	0.0448014	0.0458445	0.0472488	0.0542563	0.0317961	0.0370067	0.0444438	0.0359882	0.0416712	0.0492263	0.0450239	0.0371264
CE3	0.0400057	0.054612	0.0509088	0.0547815	0.0377712	0.0245754	0.0307726	0.0311219	0.0501682	0.0655935	0.0471697	0.0415411
CE4	0.0491021	0.0460931	0.0490971	0.0520362	0.029775	0.0350816	0.0440671	0.0344878	0.0472484	0.0477599	0.0493764	0.0365458
CE5	1.47032e-05	1.50114e-05	0.000102552	2.46112e-05	1.32212e-05	0	4.74332e-06	0	8.33556e-05	0	2.19348e-05	2.59505e-05
CE6	0.0591182	0.0637099	0.0637007	0.0760761	0.0414328	0.0577739	0.0647668	0.0525982	0.0539526	0.0713959	0.0618216	0.0462277
CE7	0.101419	0.101415	0.0981882	0.112025	0.0689122	0.0859333	0.0917697	0.0738749	0.103351	0.124034	0.107743	0.0839407
CE8	0.101468	0.102475	0.0992144	0.118132	0.062111	0.114716	0.102647	0.0775496	0.0852494	0.118009	0.0882529	0.0669486
CE9	0.0718873	0.0706428	0.0733255	0.082663	0.0540203	0.0387085	0.049948	0.0439188	0.0687317	0.0769449	0.0608272	0.053653
GH1	0.00610475	0.00437869	0.00743732	0.00636346	0.00231507	0.00158148	0.0023262	0.00273364	0.00492992	0.00651805	0.00350974	0.00394154
GH10	0.0794896	0.0801888	0.0807688	0.0926198	0.0642212	0.0847157	0.0916687	0.0697681	0.0699459	0.0941293	0.0877571	0.0612066
GH101	0.000305765	0.000866489	0.000404915	0.000849563	7.47986e-05	0.00023819	0.000115215	7.7198e-05	0.000923479	0.00206387	0.000993978	0.000503396
GH103	0.00546079	0.00156661	0.00212425	0.00161084	0.00561456	0.00127511	0.00167009	0.00316026	0.00157127	0.00149261	0.00143173	0.00165556
GH104	0	3.90695e-05	1.97709e-05	0	0.000473106	0.00019257	7.40712e-05	1.91511e-05	0	1.62938e-05	5.70885e-05	0
GH105	0.0737082	0.0737786	0.0740182	0.0845278	0.0425319	0.0592975	0.0703954	0.0519801	0.0671727	0.0806233	0.0718676	0.0511779
GH106	0.0906874	0.106572	0.101329	0.121186	0.0509788	0.0677304	0.0748875	0.0590791	0.0962798	0.122743	0.097343	0.0788279
GH107	9.35714e-05	0.000492635	0.000291166	0.000322104	0.00012462	0.000392086	0.000354193	0.000503947	0.000693964	0.000902092	0.00121419	0.000498933
GH108	0.00314818	0.00299338	0.00200414	0.00289633	0.013545	0.0216002	0.013268	0.00803852	0.00277274	0.00417775	0.00460655	0.00254602
GH109	0.0692504	0.0900806	0.0816601	0.0980164	0.0500496	0.051045	0.057246	0.0459489	0.0860702	0.111017	0.100177	0.0741704
GH11	0.0011784	0.00326829	0.00194474	0.00146327	0.00174654	0.00114872	0.00195686	0.00160546	0.00406253	0.00931315	0.00917791	0.00453141
GH110	0.00112613	0.00284195	0.00251631	0.00328522	0.000798925	0.00187516	0.00212594	0.0012568	0.0037828	0.0050335	0.00612808	0.00305438
GH111	3.00173e-05	0	1.93858e-05	1.25613e-05	4.94852e-05	0.000271074	0.000135573	6.80611e-05	2.52112e-05	0.000102249	8.95623e-05	8.82992e-06
GH112	7.35219e-05	8.02813e-05	0.00020253	8.60752e-05	0.000216042	3.7978e-05	0.000193985	0.000174746	0.00011656	5.16049e-05	0.000113925	3.4689e-05
GH113	0.000329741	0.000774916	0.000694661	0.000717568	0.000402394	0.000609643	0.000626515	0.000795743	0.000897275	0.00138103	0.0021672	0.00188046
GH114	0.000803166	0.00119436	0.000996448	0.000828147	0.00539336	0.0122816	0.00460778	0.00472296	0.000725429	0.00102329	0.00307956	0.00120235
GH115	0.0824025	0.0894194	0.0878159	0.102465	0.0651527	0.084586	0.0871275	0.0684137	0.075154	0.099274	0.0783331	0.0593999
GH116	0.00169303	0.00218477	0.00205318	0.00227084	0.00185841	0.00130198	0.00130133	0.00138235	0.00153028	0.00236098	0.00217226	0.00151855
GH117	0.00170358	0.002587	0.00198675	0.00298156	0.000739972	0.00542406	0.00121276	0.000919185	0.00208174	0.00409507	0.0022635	0.00188537
GH119	0.0220238	0.0300012	0.023722	0.0252034	0.0225203	0.00543968	0.00933056	0.0130084	0.0298387	0.0338696	0.0181476	0.018662
GH120	0.000671116	0.000795254	0.000882971	0.000928377	0.000689375	0.000281463	0.000959017	0.000523892	0.000773986	0.000667892	0.0007855	0.000561194
GH121	0.030447	0.0329302	0.0335161	0.040343	0.0214364	0.0298912	0.0325732	0.0253612	0.0306292	0.0421246	0.029848	0.0231495
GH123	0.0045105	0.00695637	0.00546737	0.0084715	0.00308711	0.0038998	0.00464405	0.0035635	0.00841604	0.0108375	0.0117725	0.00698662
GH124	0.00335141	0.0039068	0.00319912	0.00346414	0.000252184	0.000921042	0.00119092	0.000390874	0.00310384	0.00315949	0.00147507	0.00144689
GH125	0.00994905	0.0131049	0.0132854	0.0131707	0.00592485	0.00362041	0.00514797	0.00426965	0.0155863	0.0176723	0.0136628	0.0174167
GH13	0.345069	0.33475	0.342593	0.365533	0.257747	0.207149	0.271328	0.230017	0.451045	0.453799	0.398182	0.371675
GH15	0.000921979	0.000776317	0.000608367	0.000715508	0.000628944	0.000470098	0.000622731	0.000384516	0.000901524	0.00057459	0.000451973	0.000397383
GH16	0.0339637	0.039922	0.0394326	0.0447919	0.0250309	0.0193046	0.0344111	0.0250427	0.0550791	0.0636279	0.0555637	0.0460698
GH17	0.000370199	0.000148727	4.59937e-05	2.7093e-05	0	0	0	0	2.71885e-05	0.000261888	0	7.61797e-05
GH18	0.0244723	0.0298591	0.0299061	0.0308564	0.0194164	0.0132324	0.017233	0.0165767	0.0456926	0.0512898	0.0353106	0.0405545
GH19	0.00246126	0.00300447	0.00322489	0.00311206	0.0114006	0.012786	0.0130315	0.0106329	0.00307701	0.00424981	0.00579624	0.00442673
GH2	0.492626	0.541961	0.527957	0.61505	0.329902	0.41002	0.468469	0.363869	0.508822	0.628128	0.512144	0.424938
GH20	0.0377896	0.0573529	0.0523399	0.0579456	0.0208409	0.0151162	0.0235849	0.0206909	0.041968	0.0648368	0.0409185	0.0410658
GH23	0.0918837	0.0764942	0.0794324	0.0912835	0.112306	0.0854672	0.0822258	0.0783692	0.072768	0.0746442	0.0702446	0.0588461
GH24	0.0552901	0.0250864	0.0244486	0.0221235	0.222695	0.0659967	0.0865188	0.197481	0.0318836	0.0351644	0.0373437	0.0337353
GH25	0.0819379	0.0870193	0.0889336	0.0848122	0.134695	0.187474	0.159831	0.166746	0.158599	0.147914	0.1596	0.137864
GH26	0.0548111	0.0532248	0.0533907	0.0623885	0.0350933	0.0394576	0.0496867	0.0392334	0.0482596	0.0589867	0.0490886	0.0388217
GH27	0.0211678	0.0300523	0.0285489	0.0297354	0.0158249	0.0142012	0.0191415	0.0140846	0.027279	0.038939	0.0286423	0.0229406
GH28	0.14449	0.146654	0.14339	0.16405	0.0974707	0.127317	0.138626	0.111826	0.131704	0.166033	0.139722	0.102022
GH29	0.0551763	0.0707959	0.0683741	0.079551	0.0343548	0.0344727	0.0468392	0.0363637	0.0565509	0.0806818	0.0587641	0.0507765
GH3	0.27451	0.284921	0.304186	0.343586	0.204459	0.203824	0.26888	0.213784	0.317237	0.37239	0.327301	0.289547
GH30	0.0374806	0.0428099	0.0472706	0.0493183	0.0361632	0.0323346	0.0398805	0.0328055	0.0457494	0.0573829	0.0497557	0.0407753
GH31	0.153709	0.161237	0.167912	0.187953	0.100095	0.126068	0.152022	0.12136	0.142516	0.177067	0.149514	0.119831
GH32	0.0670968	0.0692796	0.0723603	0.0848912	0.0456747	0.0498415	0.0637787	0.0494245	0.0665925	0.0882968	0.0757715	0.0669938
GH33	0.027578	0.0407804	0.0345662	0.0389665	0.0145478	0.0145349	0.019033	0.0157871	0.0292622	0.0466568	0.0360784	0.0276096
GH35	0.0544496	0.0547386	0.0568685	0.0667085	0.0378029	0.0503496	0.0577078	0.0454336	0.0497128	0.0600726	0.0523724	0.0395279
GH36	0.0932615	0.0880715	0.0924169	0.107454	0.077356	0.0644564	0.086864	0.0733259	0.0918761	0.0996928	0.0942503	0.070806
GH37	0.00185467	0.00250105	0.00230486	0.00213847	0.000983957	0.00411634	0.0016014	0.00144268	0.0015822	0.00456829	0.00227206	0.00222753
GH38	0.00641809	0.00657938	0.00738919	0.0078974	0.00566815	0.00222294	0.00273633	0.00275417	0.00557648	0.00740745	0.00396973	0.00463553
GH39	0.00720534	0.0155954	0.0117701	0.014568	0.00628251	0.00808157	0.0100833	0.00680408	0.0225787	0.0301711	0.0335183	0.0197964
GH4	0.000189347	0.000401378	0.000630729	0.000189003	0.000624766	0.000234434	6.48367e-05	0.000252357	0.000150598	0.000399835	0.000267199	0.000179401
GH42	0.00844303	0.011513	0.0108409	0.012453	0.00701458	0.00525175	0.00702491	0.00520465	0.0107426	0.0137113	0.0119608	0.00930071
GH43	0.409596	0.436462	0.43921	0.501709	0.288856	0.3666	0.425719	0.337462	0.39167	0.502035	0.420206	0.325948
GH44	0.000817899	0.000652625	0.000928029	0.000963074	0.000934772	0.000691654	0.000997908	0.000886024	0.000616674	0.000563135	0.00105767	0.000502144
GH45	0.00163338	0.00591814	0.0023931	0.00301612	0.00238533	0.00121092	0.00229167	0.00227137	0.00341624	0.0142847	0.00992102	0.00562619
GH46	0.000301038	0.000465401	0.000703746	0.000345059	0.000261226	0.00102909	0.000570443	0.000485891	0.000272359	0.000607634	0.000292084	0.000256043
GH47	0.00376857	0.00458104	0.0038831	0.00478304	0.00242432	0.00343811	0.0055919	0.00337468	0.00302762	0.00600628	0.00495904	0.0035787
GH48	0	0	3.54001e-05	0.000121062	0.000171829	0	0	1.5934e-05	1.91824e-05	0	1.13575e-05	0
GH49	0.000128816	0.000106466	9.50768e-06	6.16064e-05	2.75793e-05	0	2.37468e-05	5.13543e-05	6.18235e-05	7.05201e-05	1.83023e-05	5.41325e-05
GH5	0.150103	0.160288	0.160101	0.182536	0.118823	0.130694	0.157213	0.126356	0.17081	0.201427	0.183087	0.136416
GH50	0.00324522	0.00708713	0.00418951	0.00741859	0.00164719	0.00429689	0.00548925	0.00348781	0.0096841	0.013932	0.0148227	0.00870254
GH51	0.12059	0.124289	0.125601	0.153839	0.0922207	0.0949949	0.122249	0.0976514	0.107451	0.130624	0.114286	0.0877215
GH53	0.0551145	0.0510522	0.0546902	0.0609504	0.0349297	0.0424029	0.050393	0.0401159	0.047712	0.0557964	0.047063	0.0382898
GH54	0.00185356	0.0041367	0.00340954	0.00351285	0.000434815	0.000369464	0.000398416	0.000702154	0.0025423	0.00565119	0.00193899	0.00289297
GH55	0.00449913	0.00618016	0.00617744	0.00612271	0.00597831	0.0100054	0.00885248	0.00472837	0.0295338	0.0241145	0.0226237	0.024351
GH57	0.0334199	0.0338688	0.0341899	0.0405515	0.024	0.0217743	0.0293009	0.02401	0.0291058	0.0375215	0.0291696	0.0234211
GH59	0.00163899	0.0027665	0.0019052	0.00252723	0.00133274	0.00244461	0.00249963	0.00193645	0.0021213	0.00400187	0.00184074	0.00245652
GH6	0	0	0	4.82645e-06	0.000119268	3.64543e-05	1.48832e-05	3.62094e-05	4.35911e-05	0	8.60316e-06	1.01782e-05
GH63	0.00376161	0.00482369	0.00450165	0.00433106	0.00161875	0.00165954	0.00223192	0.00201555	0.00417705	0.0068614	0.00417309	0.00424354
GH64	0.00145024	0.00183934	0.001332	0.00126532	0.00137326	0.000141358	0.000499691	0.000558148	0.00986601	0.00846916	0.00588703	0.00784714
GH65	0.00357091	0.00288896	0.00368212	0.00351143	0.00168228	0.00131463	0.00186545	0.00117469	0.00318475	0.00269326	0.00256753	0.00236273
GH66	0.00497599	0.00465184	0.00507531	0.00535415	0.0111085	0.00229321	0.00353296	0.00381458	0.00414059	0.0047216	0.00515004	0.00381594
GH67	0.0342207	0.0303202	0.0321697	0.0392111	0.0249104	0.0246994	0.0330728	0.0257379	0.0253551	0.0301364	0.0295566	0.0209835
GH70	2.88476e-05	0.000210691	8.37638e-05	8.1424e-05	4.57458e-05	4.55045e-05	9.43463e-05	0.000181752	0.000232206	4.87202e-05	2.84501e-05	0
GH73	0.0722504	0.0674835	0.0679579	0.0748544	0.111133	0.097379	0.094791	0.0934542	0.0588287	0.0687938	0.0696017	0.0534402
GH74	0.0051539	0.00790355	0.00643952	0.00628876	0.00417506	0.00400161	0.00563509	0.00409053	0.0064028	0.00951194	0.00719996	0.00571544
GH76	0.0304891	0.0330023	0.0343322	0.0361001	0.0191935	0.0189563	0.0262119	0.0214592	0.0367729	0.0405684	0.0349459	0.0296271
GH77	0.0773683	0.0786207	0.0767619	0.0897998	0.0548964	0.0521567	0.0669562	0.0556419	0.105063	0.104503	0.0933683	0.0833131
GH78	0.130993	0.151789	0.144367	0.169004	0.082432	0.0928804	0.104383	0.0839198	0.137784	0.176066	0.13426	0.116382
GH79	3.62051e-05	0	0.000123457	7.87836e-05	1.30224e-05	0	0.000107456	5.30435e-05	2.73674e-05	3.6998e-05	3.24074e-05	5.11206e-05
GH8	0.0222337	0.0225764	0.0243073	0.0285913	0.024585	0.0176958	0.0260169	0.0221494	0.017388	0.0215206	0.0217845	0.0164488
GH81	0.00364091	0.00337908	0.00447117	0.00479029	0.00202949	0.00190899	0.00349284	0.00237518	0.00533087	0.00547581	0.00575332	0.00383748
GH82	0.00052839	0.00058363	0.00045869	0.000403354	0.000101579	0.00017578	0.000294951	0.000245496	0.00024895	0.000344209	0.000658091	0.000387111
GH84	0.00549456	0.00363566	0.00467214	0.00344884	0.00500253	0.00157387	0.00191887	0.00293298	0.0121971	0.00911721	0.00891582	0.011559
GH85	0.00104645	0.000802278	0.00116702	0.00210762	0.00484042	0.000524817	0.00120988	0.000912456	0.00116633	0.00131508	0.00113979	0.000691097
GH87	0.00176266	0.00279056	0.0029975	0.00214014	0.000441402	0.000915871	0.00119163	0.000764861	0.0162735	0.010577	0.0109843	0.0124457
GH88	0.00919733	0.0132888	0.0121729	0.0137233	0.0045859	0.00956448	0.0067453	0.00429166	0.0120125	0.0176743	0.0111785	0.00933607
GH89	0.0179657	0.023152	0.0227247	0.024271	0.00878172	0.0077599	0.0130049	0.00952915	0.0244305	0.0289218	0.0234144	0.0222026
GH9	0.0509409	0.0608625	0.0573596	0.0665565	0.031183	0.0355648	0.048431	0.0401135	0.0498911	0.0753064	0.0638752	0.0468062
GH92	0.0702412	0.0855683	0.0849982	0.0966404	0.0423944	0.0280467	0.0495642	0.0413966	0.0755086	0.0898825	0.0708543	0.0610129
GH93	0.00388542	0.0045773	0.00421931	0.00410428	0.00338713	0.000951002	0.0012479	0.00154828	0.0202508	0.0142201	0.0109683	0.0152957
GH94	0.0469491	0.0501717	0.052114	0.06174	0.0439603	0.0328197	0.045703	0.0368964	0.0434269	0.0595355	0.0531397	0.0391366
GH95	0.133107	0.141511	0.139736	0.162516	0.0886653	0.132115	0.140357	0.108922	0.119614	0.157298	0.128029	0.0975261
GH97	0.174855	0.188698	0.1874	0.221458	0.107491	0.126358	0.172872	0.131219	0.157026	0.19932	0.167992	0.128591
GH98	0.00522879	0.0075638	0.00649841	0.00760448	0.00770718	0.00988501	0.00648802	0.00526539	0.00518644	0.00900872	0.00578268	0.00446005
GH99	0.0172499	0.0179904	0.0169992	0.0216362	0.01103	0.00989281	0.0125628	0.0111068	0.0209134	0.0229381	0.0188047	0.0160112
GT1	0.000875473	0.00178976	0.00269714	0.00195984	0.000846739	0.00045196	0.00125267	0.000892964	0.00328054	0.00225674	0.00154864	0.00178735
GT10	0.00321776	0.00497694	0.00427188	0.00377828	0.00748359	0.00322218	0.00620602	0.00377785	0.0113444	0.012444	0.0117506	0.0138567
GT11	0.0191147	0.0169984	0.017826	0.021551	0.0162514	0.0242883	0.0218583	0.016785	0.0188187	0.0193136	0.017649	0.0124327
GT12	0.00125657	0.000378553	0.00111297	0.000937563	0.00244379	0.00239911	0.00166307	0.0027759	0.00120152	0.000569501	0.000625865	0.000787433
GT13	0.0148018	0.0137303	0.0143557	0.016447	0.0101969	0.0160459	0.0164602	0.0119928	0.0122143	0.0159439	0.0142901	0.00988661
GT14	0.00317108	0.00321644	0.00240482	0.00273553	0.00452476	0.00690261	0.00266993	0.0034731	0.00332939	0.00337957	0.00212569	0.00202238
GT15	0.000117914	0.000347308	0.00030664	0.000161167	4.87258e-05	0.000131462	0.000246413	0.000119366	0.000345077	0.000329557	0.000206443	0.000224502
GT17	0.000153571	0.000153545	0.000101003	8.15769e-05	4.22434e-05	0.000140048	8.84796e-05	0.000152885	0.000153459	0.000687866	0.000232571	0.000299583
GT19	0.0411909	0.0446641	0.0452392	0.0457753	0.0279199	0.0275712	0.0334577	0.0274003	0.0405441	0.0460651	0.0381933	0.035833
GT2	0.523063	0.510763	0.505179	0.531048	0.448456	0.47896	0.506477	0.403034	0.587333	0.642443	0.565633	0.501318
GT20	0.000425271	0.000782434	0.0009238	0.000189983	0.000588673	0.000251786	0.000345547	0.000300857	0.00594896	0.00396871	0.00597631	0.00759969
GT21	0.00110297	0.000938319	0.000805777	0.00130206	0.00307191	0.000629312	0.0015115	0.00172874	0.000607038	0.000831365	0.00111068	0.000882896
GT22	0.000181975	0.00133468	0.000436061	0.000145426	0	0.00030664	0.000352312	0.000126193	0.000191552	0.00125456	0.00059558	0.0007612
GT23	0.00274577	0.00286799	0.00407358	0.00378101	0.00252357	0.00307106	0.00331372	0.00226935	0.0063833	0.00511946	0.00464889	0.00668106
GT24	0	0	0	0	0	0.000241104	0	0	0	0	0	0
GT25	0.00121735	0.00166333	0.0014925	0.00134251	0.00124814	0.00217199	0.00284604	0.00149151	0.00180739	0.00108789	0.00199786	0.000988028
GT26	0.00556417	0.00771373	0.00665686	0.00627818	0.00538399	0.00920198	0.00547582	0.00430613	0.00703654	0.0101022	0.00580793	0.00618342
GT27	0.0213333	0.021632	0.021331	0.0250995	0.0167708	0.0156567	0.0178165	0.0152202	0.0185232	0.0219468	0.0173875	0.0150989
GT28	0.0439392	0.0412574	0.0449448	0.0473326	0.0344968	0.0286091	0.0391035	0.033237	0.0408659	0.0464113	0.0376843	0.0323247
GT3	0.0261293	0.0279537	0.028321	0.0313525	0.0141439	0.0180311	0.0242449	0.0181943	0.0239334	0.0290838	0.0234507	0.0189744
GT30	0.0333399	0.027407	0.0275804	0.032701	0.0239007	0.0234886	0.0259007	0.0222667	0.026356	0.027653	0.0249662	0.0198828
GT31	1.02453e-05	0	0	0	9.21266e-05	3.23823e-05	1.98311e-05	1.07216e-05	7.74438e-05	1.96306e-05	0	4.52064e-05
GT32	0.0100787	0.0136015	0.0107776	0.010381	0.0158279	0.0179937	0.0111844	0.0104107	0.0113223	0.0187596	0.0137238	0.0108006
GT33	7.23423e-05	3.69295e-05	1.4016e-05	0	0.000162627	8.16617e-06	5.25105e-05	9.46317e-06	5.69618e-05	3.46531e-05	4.04712e-05	6.38407e-05
GT35	0.0686565	0.0754369	0.077888	0.083927	0.0504603	0.0429237	0.0582703	0.0488366	0.0882107	0.0914182	0.0912235	0.0828706
GT39	0.00226083	0.00427775	0.00372599	0.00400338	0.00303494	0.00159044	0.00360666	0.00304533	0.00347399	0.00403108	0.00340531	0.00249494
GT4	0.261509	0.274281	0.263523	0.284174	0.201267	0.251671	0.246238	0.204125	0.272443	0.341635	0.263016	0.223685
GT40	4.52838e-05	0.0001387	0.000297099	0.000275162	3.01214e-05	0	0	0	8.98731e-05	0.000365291	2.49866e-05	7.99243e-05
GT41	0.354893	0.330735	0.326919	0.369587	0.254995	0.240143	0.284283	0.242316	0.336162	0.382313	0.321468	0.290694
GT45	8.10381e-05	0.000123665	0.000252267	0.000123956	0.000716299	0.00123319	0.000311823	0.000209929	0.000326839	0.000690005	0.00069495	0.000986141
GT46	0.00146312	0.00208296	0.00165317	0.00143958	0.000982444	0.00171157	0.00170149	0.00107366	0.00126	0.00126631	0.00169924	0.00123062
GT5	0.033421	0.0346815	0.0367755	0.0361783	0.0274239	0.0191577	0.0268229	0.0254529	0.0515648	0.0608807	0.0616667	0.0628801
GT51	0.0811331	0.0735871	0.076664	0.0855902	0.0619761	0.0499499	0.0627963	0.0564421	0.0703066	0.0738952	0.0602569	0.0521262
GT56	2.7418e-05	0.000225064	0.000159515	0.000139488	3.34144e-05	0.00157342	2.73988e-05	3.70979e-05	0.000239045	0.00142035	0.000219026	5.81303e-05
GT57	1.22779e-05	8.7362e-05	8.55389e-05	5.88334e-06	0	0	0	0	0.00100763	0.000809072	0.000402843	0.00126034
GT6	0.00139383	0.000952921	0.0010321	0.00125593	0.000348616	0.00100336	0.00152875	0.000868576	0.0015579	0.00109365	0.00141529	0.000865144
GT60	0	4.4191e-05	0.000100632	2.41503e-05	0	0	0	0	0	0	0	0
GT62	0.000579783	0.00118358	0.000889812	0.00126658	0.00353324	0.00817595	0.00473093	0.00449106	0.00130097	0.00214697	0.00341761	0.00172955
GT66	0.000267109	0.000156754	0.000211722	0.000275155	0.00025926	6.9107e-05	7.41952e-05	7.14138e-05	0.000171635	0.000230164	0.000134892	0.000159153
GT7	3.39902e-05	9.58896e-05	0.000111322	0.000115577	3.76518e-05	0.000478294	0.00046134	0.00024074	0.00013397	7.68072e-05	0.00011349	0
GT70	9.79184e-05	0.000272059	5.88631e-05	7.79343e-05	0	1.44949e-05	0.000192334	2.51957e-05	3.18318e-05	5.15029e-05	3.26529e-05	0.000140514
GT73	0	0.00018293	0	0	0	0	0	1.17189e-05	0	0	0	0
GT75	3.85223e-05	0.000124126	0.000151671	3.7297e-05	0	0	0	0	0.000992396	0.000713428	0.000778496	0.000788015
GT76	0.00172753	0.00190388	0.00267119	0.00188748	0.00130785	0.000978101	0.00154786	0.00101305	0.00261711	0.00158313	0.00186739	0.0015134
GT8	0.0193099	0.0210131	0.0233852	0.0172948	0.0282404	0.0202514	0.0306198	0.0291971	0.0492873	0.0382294	0.0428076	0.0510781
GT81	0.00194467	0.002368	0.00167805	0.00203639	0.00122302	0.000820868	0.000794902	0.00116764	0.00240706	0.0020021	0.00136995	0.00143616
GT82	0	3.83084e-05	0	0	0	4.5179e-05	0	0	0	3.19528e-05	0	4.41496e-05
GT83	0.0728753	0.100708	0.0914047	0.0700803	0.0514583	0.0309599	0.0421864	0.0421758	0.361744	0.280323	0.302618	0.395397
GT84	0.000702222	0.000845284	0.00128567	0.000896519	0.00100711	0.000115746	0.00020337	0.000297062	0.000909731	0.000813469	0.000539635	0.000513942
GT87	4.39561e-05	8.81838e-06	9.67642e-05	9.15901e-05	0.00018306	9.60991e-06	0.000148926	6.8272e-05	3.52675e-05	4.68414e-05	5.22365e-05	4.04948e-05
GT89	0	0	0	0	0	0	1.82088e-05	0.000147667	0	0	0	0
GT9	0.0489231	0.0352562	0.0403553	0.0401728	0.0361694	0.0316726	0.0339278	0.0325089	0.0350856	0.0387999	0.036205	0.0269938
GT90	0.00694605	0.00664367	0.00696459	0.00796394	0.0050284	0.0110723	0.00843964	0.00776013	0.00630857	0.00754874	0.00657096	0.00444947
GT92	0.0109379	0.0118185	0.00907917	0.010405	0.0360731	0.0322595	0.0304068	0.0419957	0.0303386	0.0259613	0.0318009	0.0379449
PL1	0.103926	0.102908	0.0977386	0.112129	0.0712795	0.106929	0.0999961	0.0823071	0.0932481	0.108897	0.0922435	0.0646585
PL10	0.0123004	0.0145706	0.0142741	0.0155788	0.00520719	0.0183989	0.0125602	0.00965687	0.0122503	0.0173478	0.0128003	0.0104871
PL11	0.0651079	0.075487	0.0697615	0.0810963	0.0492696	0.0719461	0.0680312	0.054631	0.0623131	0.0828807	0.0589785	0.047564
PL12	0.0104207	0.0128328	0.0116593	0.015491	0.00455552	0.00932894	0.0131962	0.00899428	0.0130509	0.0153716	0.0155965	0.0104538
PL14	0.000398791	0.000865021	0.000603234	0.000658696	0.000608519	0.000420251	0.000533385	0.000707989	0.000521862	0.000763998	0.000491797	0.000493306
PL15	9.64934e-05	0.000244827	0.000103876	0.000270564	9.16392e-06	9.58186e-05	4.72195e-05	0.000175903	0.000215091	0.000527143	0.000857941	0.000237592
PL17	0.000782517	0.00102695	0.000958175	0.00141076	0.00192554	0.000676847	0.00111372	0.000637258	0.0028866	0.00220404	0.00221918	0.00130389
PL22	0.0403477	0.0427736	0.0431379	0.0482606	0.0214818	0.0205984	0.0285105	0.0235589	0.0357592	0.0454308	0.0327241	0.0313608
PL3	0	0.000290671	2.12485e-05	0	0	0	0	0	8.63549e-06	0.000782037	0.000436554	0.000559542
PL4	0.0078685	0.00762306	0.00760637	0.00866678	0.00470827	0.00864647	0.00912081	0.0063156	0.005892	0.00736013	0.00727047	0.0051123
PL5	0.00138541	0.00105628	0.000989684	0.00130766	0.00177452	0.0004789	0.000489066	0.000582727	0.000935855	0.00142706	0.000781442	0.00069808
PL6	0.00225826	0.0037305	0.00389725	0.00245461	0.00206827	0.00129093	0.00233537	0.0012332	0.0139632	0.0145433	0.0113951	0.0115013
PL7	0.000135297	0.000111916	0.000219676	0.0001382	0	2.07071e-05	0	3.02392e-05	8.37876e-05	0.000242538	6.84156e-05	3.07649e-05
PL8	0.000445411	0.000278017	0.000476602	0.000745689	0.000788758	0.000173083	0.000425127	0.000189783	0.00129455	0.000949779	0.000946586	0.0006403
PL9	0.0355629	0.0407921	0.0385814	0.0422286	0.0237351	0.0392906	0.0368826	0.0285766	0.0608061	0.0640936	0.062604	0.052285
